# Supplementary material for: Acquired Type III Secretion System Determines Environmental Fitness of Epidemic Vibrio parahaemolyticus in the Interaction with Bacterivorous Protists
Source: PLoS One. 2011 May 23;6(5):e20275. doi: 10.1371/journal.pone.0020275 (PMC3100340; doi:10.1371/journal.pone.0020275)
Supplement: Table S1 — (XLS) [file pone.0020275.s001.xls]

## Sheet: compo
ORDER	COD	Strain ID	Vibrio parahaemolyticus	Country	ToxR	tdh	trh	GS-PCR	TTSSA	TTSSB	HGT10	HGT8	HGT6	HGT5A	HGT5B	Source	Date	O:K	Location	COD		Keys	T3SS.tdh	T3SS.trh
1	447/00	447/00	tdh+ Non pandemic (Human)	Galicia	1	1	0	0	1	1	0	0	0	0	0	Stool	1999	O4:11	Spain	447/00
2	553-02	553-02	Pandemic Strains	Peru	1	1	0	1	1	1	1	1	1	1	1	Stool	2002	O3:K6	Peru	553-02		PE.553-05	1	0
3	776-00	776-00	tdh+ Non pandemic (Human)	Peru	1	1	0	0	1	1	0	0	0	0	0	Stool	2000	O6:KUT	Peru	776-00		PE.776-00	1	0
4	AQ3810	AQ3810	Sequenced	Japan	1	1	0	1	1	1	0	0	0	0	0	Stool	1996	O3:K6	Japan	AQ3810		VP.AQ3810	1	0
5	BWC330	BWC330	tdh+ Non pandemic ( Environmental)	Spain	1	1	0	0	1	1	0	0	0	0	0	Seawater	2006	O3:K4	Spain	BWC330		EU.BWC330	1	0
6	VP081	VP81	Pandemic Strains	Asia	1	1	0	1	1	1	1	1	1	1	1	Stool	1996	O3:K6	India	VP081
7	691-05	691-05	tdh+ Non pandemic (Human)	Peru	1	1	0	0	1	1	0	0	0	0	0	Stool	2005	O4:K8	Peru	691-05		PE.691-05	1	0
8	780-97	780-97	Pandemic Strains	Peru	1	1	0	1	1	1	1	1	1	1	1	Stool	1997	O3:K6	Peru	780-97		780-97	1	0
9	9808/1	9808/1	Pandemic Strains	Galicia	1	1	0	1	1	1	1	1	1	1	1	Stool	2004	O3K6	Spain	9808/1		EU.9808.1	1	0
10	F6736	F6736	tdh+ Non pandemic ( Environmental)	USA	1	1	0	0	1	1	0	0	0	0	0	Oyster	1999	O1:K22	USA	F6736		F6736	1
11	O336	O336	tdh+ Non pandemic ( Environmental)	Spain	1	1	0	0	1	1	0	0	0	0	0	Seawater	2006	O4:K63	Spain	O336
12	RIMD	RIMD2210633	Sequenced	Japan	1	1	0	1	1	1	1	1	1	1	1	Stool	1983	O3:K6	Japan	RIMD		VP.RDMI	1	0
13	VP196	vp-196	tdh+ Non pandemic ( Environmental)	Peru	1	1	0	0	1	1	0	1	0	0	0	Seawater	2002	O4:K8	Peru	VP196		PE.vp196	1	0
14	88A-5320	88A-5320	CC36	USA	1	1	1	0	0	0	0	0	0	0	0	Stool	1988	O4:K12	United States	88A-5320
15	AQ4966	AQ4966	tdh+/trh+ (Human)	Asia	1	1	1	0	0	0	0	0	0	0	0	Stool	1994	O1:KUT	Thailand	AQ4966		ASIA.AQ4966	0	1
16	F6729	F6729	CC34	USA	1	1	1	0	0	0	0	0	1	0	0	Oyster	1999	O4:K9	USA	F6729		USA.F6729	0	1
17	F6744	F6744	tdh+/trh+ ( Environmental)	USA	1	1	1	0	0	0	0	0	0	0	0	Oyster	1999	O1:K56	USA	F6744
18	437-07	437-07	tdh+/trh+ (Human)	Peru	1	1	1	0	0	0	0	0	0	0	0	Stool	2007	O3:KUT	Peru	437-07		437-07	0	1
19	94A-7175	94A-7175	CC35	USA	1	1	1	0	0	0	0	0	1	0	0	Stool	1994	O4:K9	United States	94A-7175		94A-7175	0	1
20	F6738	F6738	tdh+/trh+ ( Environmental)	USA	1	1	1	0	0	0	0	0	0	0	0	Oyster	1999	O1:KUT	USA	F6738
21	155-05	155-05	trh+ (Human)	Peru	1	0	1	0	0	0	0	0	0	0	0	Stool	Stool	O1:KUT	Peru	155-05		PE.155-05	0	1
22	463-01	463-01	tdh-/trh- (Human)	Peru	1	0	0	0	0	0	0	0	0	1	1	Stool	2001	O1:K33	Peru	463-01		PE.463-01	0	0
23	AQ4644	AQ4644	trh+ (Human)	Asia	1	0	1	0	0	0	0	0	0	0	0	Stool	1991	O3:K6	Thailand	AQ4644
24	PM290	PM290	trh+ ( Environmental)	Spain	1	0	1	0	0	0	0	0	0	0	0	Plankton	2006	O1: KUT	Spain	PM290
25	F148-1	F148-1	trh+ ( Environmental)	Asia	1	0	1	0	0	0	0	0	0	0	0	Fish	1999	O11:K19	Indonesia	F148-1
26	F475-2	F475-2	tdh-/trh- ( Environmental)	Asia	1	0	0	0	0	0	0	0	0	0	0	Fish	1998	O10:KUT	Philippines	F475-2
27	PM220	PM220	tdh-/trh- ( Environmental)	Galicia	1	0	0	0	0	0	0	0	0	0	0	Plankton	2006	O10 : KUT	Spain	PM220
		GS-PCR	PCR Group specific (pandemic test)
		TTSS2A	VPA1338-VPA1339
		TTSS2B	VPA1354-VPA1355
		HGT10	VPA1261-VPA1262
		HGT8	VP2903-VP2905
		HGT6	VP1886-VP1888
		HGT5A	VP1796-VP1798
		HGT5B	VP1845-VP1848
		KUT	K antigen untypable
		CC34	Based on serology and place of isolation
		CC36	Based on serology and place of isolation

## Sheet: HGT Keys
ID	Genome reference	Genes Amplified	Region type
HGT1	RIMD 2210633	VP0390	(VPaI-1)
		VP0392
		VP0389
		VP0392
HGT2	RIMD 2210633	VP1072	(VPaI-3)
		VP1073
HGT3	RIMD 2210633	VP1394	T6SS
		VP1396
		VP1408
		VP1409
HGT4	RIMD 2210633	VP1561	Phage f237
		VP1563
HGT5	RIMD 2210633	VP1796	Super Integron
		VP1798
		VP1845
		VP1848
HGT6	RIMD 2210633	VP1886	cold-shock proteins (CspA), Ribonuclease R
		VP1888
		VP1889
		VP1890
HGT7	RIMD 2210633	VP2139	(VPaI-4)
		VP2142
HGT8	RIMD 2210633	VP2903	(VPaI-5)
		VP2905
HGT9	RIMD 2210633	VPA0434	putative site-specific recombinase
		VPA0435
HGT10	RIMD 2210633	VPA1261	(VPaI-6)
		VPA1262
HGT12	RIMD 2210633	VP0639	(VPaI-2)
		VP0641
HGT13	RIMD 2210633	VP0657	type IV pilin
		VP0658
HGT14	RIMD 2210633	VP1365	hypothetical proteins
		VP1367
HGT15	RIMD 2210633	VP2693	MSHA pilin
		VP2695
HGT16	RIMD 2210633	VPA0891	Phage related genes
		VPA0893
		VPA0904
		VPA0908
HGT17	RIMD 2210633	VPA0953	biofilm-associated surface protein
		VPA0954
HGT18	RIMD 2210633	VPA1564	hypothetical protein
		VPA1565
HGT19	RIMD 2210633	VPA1702	hypothetical protein
		VPA1704
HGT20	AQ3810	A79_3286	Type I restriction enzyme
		A79_3288
		A79_3276
		A79_3277
HGT21	AQ3810	A79_2542	Integrase
		A79_2543
HGT22	AQ3810	A79_5185	hypothetical protein
		A79_5186
T3SS.tdh	RIMD 2210633	VPA1338	T3SS2 TDH
		VPA1339	(VPaI-7)
		VPA1355
		VPA1356
T3SS.trh	AQ4037,	vscN	T3SS2 TRH
	TH3996	vscC	(VPaI-8)
		vopD2
		vopB
